# Supplementary material for: Predictive Machine Learning Models and Survival Analysis for COVID-19 Prognosis Based on Hematochemical Parameters
Source: Sensors (Basel). 2021 Dec 20;21(24):8503. doi: 10.3390/s21248503 (PMC8705488; doi:10.3390/s21248503)
Supplement: Supplementary file 1 [file sensors-21-08503-s001.zip]

Archive with 1 entries (1 files):
- sensors-1498599-supplementary.xlsx
