# Supplementary material for: Predictive Machine Learning Models and Survival Analysis for COVID-19 Prognosis Based on Hematochemical Parameters
Source: Sensors (Basel). 2021 Dec 20;21(24):8503. doi: 10.3390/s21248503 (PMC8705488; doi:10.3390/s21248503)
Supplement: Supplementary file 1 [file sensors-21-08503-s001.zip › sensors-1498599-supplementary.xlsx]

## Sheet: Hematochemical_Parameters_Study
Hematochemical Parameters
Monocytes
Activated Partial Thromboplastin Time (aPTT)
Non-HDL cholesterol
aPTT ratio
Total magnesium
Urate
Urea
Leukocytes
Estimated Glomerular Filtration Rate (eGFR)
Total calcium
INR
Transitioning high sensitivity cardiac troponin I (hs-cTnI)
Mean corpuscular volume (MCV)
Ionized calcium
Creatinine
Albumin
N-terminal prohormone brain natriuretic peptide (NT-proBNP)
Eosinophils
C-Reactive Protein (CRP)
Alkaline Phosphatase (ALP)
Mean corpuscular hemoglobin concentration (MCHC)
Inorganic phosphate
Total cholesterol
Myoglobin
Ferritin
Gamma-glutamyl Transferase (GGT)
Creatine Phosphokinase (CPK)
Complement component 3 (C3)
Transferrin receptor (TfR)
Indirect bilirubin
D-dimers (DD)
Alanine Aminotransferase (ALT)
Total bilirubin
Hemoglobin
Triglycerides
Total iron
Potassium
Antithrombin (AT)
PT ratio
Complement component 4 (C4)
Total protein
Alpha Amylase Pancreas Isoenzyme
Erythrocytes
Glucose
Chloride
Free Triiodothyronine (FT3)
Lipase
Thrombin time (TT)
Prothrombin time (PT)
TT ratio
Aspartate Aminotransferase (AST)
Hematocrit
Fibrinogen
MCH
HDL cholesterol
Human Interleukin 6 (IL-6)
Osmolality
Lactate dehydrogenase
Sodium
Basophils
Sg-VES
Free Thyroxine (FT4)
RDW
Procalcitonin (PCT)
Direct bilirubin
Thyroid-stimulating hormone (TSH)
LDL cholesterol (Friedewald formula)
Neutrophil-to-lymphocyte ratio
Platelet-to-Lymphocyte Ratio
